# Supplementary material for: Physico-chemical and rheological properties datasets related to batch mesophilic anaerobic digestion of waste activated sludge, primary sludge, and mixture of sludge with organic and inorganic matter
Source: Data Brief. 2020 Oct 19;51:106418. doi: 10.1016/j.dib.2020.106418 (PMC10616142; doi:10.1016/j.dib.2020.106418)
Supplement: Supplementary file 1 [file mmc1.xlsx]

## Sheet: 1B.1.PROPERTIES OF RAW SLUDGE
	WASTE ACTIVATED SLUDGE	DIGESTED SLUDGE (INOCULUM)
TS (%)	3.03	2.21
VS/TS (%)	77.01	71.23
sCOD (mg O2/L)	290	1250
tCOD (mg O2/L)	46125	25830
AMMONIA (mg/L)	57.4	787.2
pH (-)	6.1	7.2

## Sheet: 1B.2.TOTAL SOLIDS (TS)
	TOTAL SOLIDS (TS) (%)
	DIGESTER #
	INORGANIC MATTER (g/gWAS)
DIGESTION TIME (Day)	0	0.03	0.07	0.11	0.2
0	2.88801	4.01105	5.31024	6.4478	9.66813
2	2.28921	3.38315	4.48096	6.07321	9.35109
3	2.14272	3.20806	4.24611	5.96951	9.14153
7	1.86674	2.95865	3.74825	5.69586	8.95564
17	1.69801	2.78014	3.44373	5.48807	8.71989
30	1.66269	2.57737	3.17167	5.42374	8.70045

## Sheet: 1B.3.VOLATILE SOLIDS (VS)
	VOLATILE SOLIDS (VS/TS) (%)
	DIGESTER #
	INORGANIC MATTER (g/gWAS)
DIGESTION TIME (Day)	0	0.03	0.07	0.11	0.2
0	80.53	88.65	90.57	91.93	94.31
2	76.74	84.05	81.6466	90.5945	92.4529
3	71.21	80.1122	79.669	89.6834	92.088
7	65.2003	73.783	72.7668	87.1564	90.5033
17	63.5667	71.7745	69.3051	84.5787	87.6481
30	62.8304	71.6541	68.1757	84.2038	87.4254

## Sheet: 1B.4. S ORGANIC MATTER (sCOD)
	SOLUBLE ORGANIC MATTER (sCOD) (mg O2/L)
	DIGESTER #
	INORGANIC MATTER (g/gWAS)
DIGESTION TIME (Day)	0	0.03	0.07	0.11	0.2
0	730	700	710	710	725
2	1390	1420	1540	1200	1140
3	1205	1350	1440	1100	1020
7	1055	1260	1100	950	980
17	865	750	600	900	940
30	650	680	550	860	890

## Sheet: 1B.5.TOTAL ORGANIC MATTER(tCOD)
	TOTAL ORGANIC MATTER (tCOD) (mg O2/L)
	DIGESTER #
	INORGANIC MATTER (g/gWAS)
DIGESTION TIME (Day)	0	0.03	0.07	0.11	0.2
0	34416	42560	43480	45100	46125
2	32800	41820	39360	39770	35670
3	31980	24395	42230	39360	30545
7	21115	37925	35260	35260	27265
17	21935	25215	29110	32390	38745
30	20675	24155	27935	31000	37455

## Sheet: 1B.6. pH
	pH (-)
	DIGESTER #
	INORGANIC MATTER (g/gWAS)
DIGESTION TIME (Day)	0	0.03	0.07	0.11	0.2
0	6.77	6.77	6.77	6.77	6.77
2	6.74	6.87	6.85	6.84	6.87
3	6.7	6.82	6.88	6.88	6.92
7	6.9	6.93	7.1	6.86	7.08
17	7.01	7.09	7.21	6.84	7
30	7.35	7.23	7.14	7.19	7.32

## Sheet: 1B.7. AMMONIA
	AMMONIA (mg/L)
	DIGESTER #
	INORGANIC MATTER (g/gWAS)
DIGESTION TIME (Day)	0	0.03	0.07	0.11	0.2
0	471.5	446.9	463.3	483.8	492
2	705.2	713.4	750.3	733.9	719.55
3	745	750	810	750	810
7	820	835	850	800	830
17	840.5	854.85	873.3	875.35	848.7
30	877.4	893.8	916.35	916.35	920.45

## Sheet: 1B.8. ZETA POTENTIAL
	ZETA POTENTIAL (mV)
	DIGESTER #
	INORGANIC MATTER (g/gWAS)
DIGESTION TIME (Day)	0	0.03	0.07	0.11	0.2
0	-18.3	-16.6	-15.2	-13.7	-12.5
2	-18.75	-17.01	-16.01	-15.51	-14.01
7	-21.31	-23.71	-29.71	-18.41	-16.5
17	-23.81	-27.53	-34.7	-19.51	-17.32
30	-24.91	-27.9	-35.5	-20.1	-17.54

## Sheet: 1B.9. BOUND WATER
	BOUND WATER (g/g)
	DIGESTER #
	INORGANIC MATTER (g/gWAS)
DIGESTION TIME (Day)	0	0.03	0.07	0.11	0.2
0	5.65	5.6	5.5	5.72	5.8
2	5.4	5.3	5.17	5.64	5.72
7	5.32	5.2	4.82	5.51	5.71
17	5.29582	5.09	4.65	5.49	5.62
30	5.24	5.05	4.61	5.48	5.65

## Sheet: 1B.10.SVI
	SVI (mL/g)
	DIGESTER #
	INORGANIC MATTER (g/gWAS)
DIGESTION TIME (Day)	0	0.03	0.07	0.11	0.2
30	55.29	36.43	30.07	16.91	9.81

[truncated: 14 more sheets: 1B.11. WATER CONTENT, 1B.12. BIOGAS YIELD, 1B.13. FLOW PROPERTIES, 1B.14. VISCOELASTIC PROPERTIES, 1B.15. STRESS SWEEP TEST-DAY 0, 1B.16.STRESS SWEEP TEST-DAY 2, 1B.17. STRESS SWEEP TEST-DAY 7, 1B.18. STRESS SWEEP TEST-DAY 17, 1B.19. STRESS SWEEP TEST-DAY 30, 1B.20. AMPLITUDE SWEEP T.-DAY 0, 1B.21. AMPLITUDE SWEEP T.-DAY 2, 1B.22.AMPLITUDE SWEEP TES-DAY 7, 1B.23.AMPLITUDE SWEEP TE-DAY 17, 1B.24. AMPLITUDE SWEEP T-DAY 30]
