# Supplementary material for: Physico-chemical and rheological properties datasets related to batch mesophilic anaerobic digestion of waste activated sludge, primary sludge, and mixture of sludge with organic and inorganic matter
Source: Data Brief. 2020 Oct 19;51:106418. doi: 10.1016/j.dib.2020.106418 (PMC10616142; doi:10.1016/j.dib.2020.106418)
Supplement: Supplementary file 2 [file mmc2.xlsx]

## Sheet: 2B.1.PROPERTIES OF RAW SLUDGE
	WASTE ACTIVATED SLUDGE	PRIMARY SLUDGE	DIGESTED SLUDGE (INOCULUM)
TS (%)	3.4	4.2	3.4
VS/TS (%)	80	89	73
sCOD (mg O2/L)	640	3100	1280
tCOD (mg O2/L)	22600	58000	23000
AMMONIA (mg/L)	36	92	630
pH (-)	6.5	6	7.3

## Sheet: 2B.2.TOTAL SOLIDS (TS)
	TOTAL SOLIDS (TS) (%)
	DIGESTER #
	ORGANIC MATTER (g/g PS-WAS)
	CELLULOSE					PROTEIN					LIPIDS
DIGESTION TIME (Day)	0.02	0.04	0.06	0.07	0.08	0.02	0.04	0.06	0.07	0.08	0.02	0.04	0.06	0.07	0.08
0	5.5	7.4	9.5	10.6	11.4	5.5	7.5	9.3	10.5	11.5	5.5	7.3	9.1	10.2	11.4
30	3.8	5.2	8.2	9.5	10.3	2.9	4.7	6.1	8.5	9.9	2.3	4.5	5.3	5.8	6.2

## Sheet: 2B.3.VOLATILE SOLIDS (VS)
	VOLATILE SOLIDS (VS/TS) (%)
	DIGESTER #
	ORGANIC MATTER (g/g PS-WAS)
	CELLULOSE					PROTEIN					LIPIDS
DIGESTION TIME (Day)	0.02	0.04	0.06	0.07	0.08	0.02	0.04	0.06	0.07	0.08	0.02	0.04	0.06	0.07	0.08
0	86	88	90	91	92	86	88	90	91	92	86	88	90	91	92
30	61.92	66	73.8	78.26	82.8	55.47	60.72	64.8	68.25	72.68	50.74	46.64	40.5	38.22	32.2

## Sheet: 2B.4. S ORGANIC MATTER (sCOD)
	SOLUBLE ORGANIC MATTER (sCOD) (mg O2/L)
	DIGESTER #
	ORGANIC MATTER (g/g PS-WAS)
	CELLULOSE					PROTEIN					LIPIDS
DIGESTION TIME (Day)	0.02	0.04	0.06	0.07	0.08	0.02	0.04	0.06	0.07	0.08	0.02	0.04	0.06	0.07	0.08
0	2350	2390	2300	2380	2310	6000	7100	11000	12050	14200	2300	2310	2300	2360	2330

## Sheet: 2B.5.TOTAL ORGANIC MATTER(tCOD)
	TOTAL ORGANIC MATTER (tCOD) (mg O2/L)
	DIGESTER #
	ORGANIC MATTER (g/g PS-WAS)
	CELLULOSE					PROTEIN					LIPIDS
DIGESTION TIME (Day)	0.02	0.04	0.06	0.07	0.08	0.02	0.04	0.06	0.07	0.08	0.02	0.04	0.06	0.07	0.08
0	133600	154000	164700	174400	186000	55200	62000	97600	99700	10200	49200	64720	72400	86300	89750

## Sheet: 2B.6. pH
	PH (-)
	DIGESTER #
	ORGANIC MATTER (g/g PS-WAS)
	CELLULOSE					PROTEIN					LIPIDS
DIGESTION TIME (Day)	0.02	0.04	0.06	0.07	0.08	0.02	0.04	0.06	0.07	0.08	0.02	0.04	0.06	0.07	0.08
0	6.5	6.5	6.5	6.5	6.5	6.6	6.6	6.6	6.6	6.6	6.6	6.6	6.6	6.6	6.6
30	7.65	7.63	7.6	7.58	7.58	7.45	7.5	7.52	7.45	7.5	7.5	7.5	7.6	7.6	7.72

## Sheet: 2B.7. AMMONIA
	AMMONIA (mg/L)
	DIGESTER #
	ORGANIC MATTER (g/g PS-WAS)
	CELLULOSE					PROTEIN					LIPIDS
DIGESTION TIME (Day)	0.02	0.04	0.06	0.07	0.08	0.02	0.04	0.06	0.07	0.08	0.02	0.04	0.06	0.07	0.08
0	51	58	50	58	57	128	150	183	190	225	58	52	50	52	58
30	790	783	810	770	760	950	941	965	984	1100	778	805	834	860	910

## Sheet: 2B.8. VOLATILE ACID (VA)
	VA (mg acetic acid/L)
	DIGESTER #
	ORGANIC MATTER (g/g PS-WAS)
	CELLULOSE					PROTEIN					LIPIDS
DIGESTION TIME (Day)	0.02	0.04	0.06	0.07	0.08	0.02	0.04	0.06	0.07	0.08	0.02	0.04	0.06	0.07	0.08
30	300	280	310	305	300	520	500	485	565	580	450	420	395	362	357

## Sheet: 2B.9. ALKALINITY
	ALKALINITY (mgCaCo3/L)
	DIGESTER #
	ORGANIC MATTER (g/g PS-WAS)
	CELLULOSE					PROTEIN					LIPIDS
DIGESTION TIME (Day)	0.02	0.04	0.06	0.07	0.08	0.02	0.04	0.06	0.07	0.08	0.02	0.04	0.06	0.07	0.08
30	4285	3750	4285	3390	3050	3460	4160	3730	3320	3000	3460	3820	4390	4525	5100

## Sheet: 2B.10. VA TO ALKALINITY
	VOLATILE ACIDS TO ALKALINITY RATIO (-)
	DIGESTER #
	ORGANIC MATTER (g/g PS-WAS)
	CELLULOSE					PROTEIN					LIPIDS
DIGESTION TIME (Day)	0.02	0.04	0.06	0.07	0.08	0.02	0.04	0.06	0.07	0.08	0.02	0.04	0.06	0.07	0.08
30	0.07	0.08	0.07	0.09	0.1	0.15	0.12	0.13	0.17	0.19	0.13	0.11	0.09	0.08	0.07

[truncated: 5 more sheets: 2B.11. BIOGAS YIELD, 2B.12.METHANE, 2B.13.FLOW PROPERTIES, 2B.14.STRESS SWEEP TEST-DAY 0, 2B.15.STRESS SWEEP TEST-DAY 30]
