# Supplementary material for: Physico-chemical and rheological properties datasets related to batch mesophilic anaerobic digestion of waste activated sludge, primary sludge, and mixture of sludge with organic and inorganic matter
Source: Data Brief. 2020 Oct 19;51:106418. doi: 10.1016/j.dib.2020.106418 (PMC10616142; doi:10.1016/j.dib.2020.106418)
Supplement: Supplementary file 3 [file mmc3.xlsx]

## Sheet: 1A.1. PROPERTIES OF RAW SLUDGE
Table 1A.1. Physiochemical characteristic of primary sludge, waste activated sludge collected from ETP and MM; and Physiochemical characteristic of digested sludge (inoculum) collected from ETP
	WASTE WATER TREATMENT PLANTS
	EASTERN TREATMENT PLANT		MOUNT MARTHA		EASTERN TREATMENT PLANT
	WASTE ACTIVATED SLUDGE	PRIMARY SLUDGE	WASTE ACTIVATED SLUDGE	PRIMARY SLUDGE	DIGESTED SLUDGE (INOCULUM)
TS (%)	3.32	2.89	3.09	3.49	2.38
VS/TS (%)	81.26	86.15	81.43	91.33	73.62
sCOD (mg O2/L)	680	2610	860	2985	885
tCOD (mg O2/L)	23575	28700	35465	53095	25420
AMMONIA (mg/L)	73.8	98.4	63.55	104.55	850.75
pH (-)	6.5	6	6.7	6	7.2

## Sheet: 1A.2. TOTAL SOLIDS (TS)
Table 1A.2. Change of Total Solids (TS, %) for 30 days BMP test of two different types of sludge (Primary sludge and Waste activated sludge) as substrate at different F/I ratios (1:1, 1:2, 1:3)
	TOTAL SOLIDS (TS) (%)
	DIGESTER #
	EASTERN TREATMENT PLANT						MOUNT MARTHA TREATMENT PLANT
	WASTE ACTIVATED SLUDGE			PRIMARY SLUDGE			WASTE ACTIVATED SLUDGE			PRIMARY SLUDGE
	FOOD: INOCULUM			FOOD: INOCULUM			FOOD: INOCULUM			FOOD: INOCULUM
DIGESTION TIME (Day)	1	0.5	0.3	1	0.5	0.3	1	0.5	0.3	1	0.5	0.3
0	3.44	3.13	3.06	3.14	3.02	2.85	3.34	3.34	3.11	3.59	3.48	3.15
3	3.02	2.75	2.61	2.53	2.46	2.27	3	2.91	2.85	3.21	2.99	2.34
17	2.22	1.86	1.67	1.57	1.43	1.45	2.2	2.11	1.76	2.48	2.17	1.61
30	1.85	1.6	1.42	1.21	1.19	1.19	1.6	1.57	1.43	2.2	1.73	1.41
	``

## Sheet: 1A.3. VOLATILE SOLIDS (VS)
Table 1A.3. Change of Volatile Solids (VS/TS %) for 30 days BMP test of two different types of sludge (Primary sludge and Waste activated sludge) as substrate at different F/I ratios (1:1, 1:2, 1:3)
	VOLATILE SOLIDS (VS/TS) (%)
	DIGESTER #
	EASTERN TREATMENT PLANT						MOUNT MARTHA TREATMENT PLANT
	WASTE ACTIVATED SLUDGE			PRIMARY SLUDGE			WASTE ACTIVATED SLUDGE			PRIMARY SLUDGE
	FOOD: INOCULUM			FOOD: INOCULUM			FOOD: INOCULUM			FOOD: INOCULUM
DIGESTION TIME (Day)	1	0.5	0.3	1	0.5	0.3	1	0.5	0.3	1	0.5	0.3
0	84.05	82.45	73.64	87.12	86.57	78.33	87.4	85.4	75.65	90.25	87.3	79.44
3	78.1665	77.4206	66.7031	79.3837	80.0253	73.3169	75.6884	75.6729	68.1228	80.864	74.2748	67.3016
17	73.7959	76.1426	63.9932	76.3171	76.9867	72.4529	71.5588	71.0643	64.2795	73.2597	67.6854	61.8126
30	71.2744	74.9306	62.5204	74.8361	75.1428	71.202	69.7452	69.0886	62.9181	71.2209	65.6933	59.3655

## Sheet: 1A.4. S. ORGANIC MATTER (sCOD)
Table 1A.4. Change of Soluble Organic Matter (SCOD, mg O2/L) for 30 days BMP test of two different types of sludge (Primary sludge and Waste activated sludge) as substrate at different F/I ratios (1:1, 1:2, 1:3)
	SOLUBLE ORGANIC MATTER (sCOD) (mg O2/L)
	DIGESTER #
	EASTERN TREATMENT PLANT						MOUNT MARTHA TREATMENT PLANT
	WASTE ACTIVATED SLUDGE			PRIMARY SLUDGE			WASTE ACTIVATED SLUDGE			PRIMARY SLUDGE
	FOOD: INOCULUM			FOOD: INOCULUM			FOOD: INOCULUM			FOOD: INOCULUM
DIGESTION TIME (Day)	1	0.5	0.3	1	0.5	0.3	1	0.5	0.3	1	0.5	0.3
0	890	790	830	1720	1320	1140	920	810	850	1844	1540	1260		`
3	3900	3960	6640	5740	7140	8280	3430	4140	10070	5610	5740	7510
17	1100	1700	3900	2470	2990	5700	1300	1750	5000	2220	2200	4850
30	900	1620	3640	2310	2810	5200	1200	1650	4800	1980	1900	4120

## Sheet: 1A.5.TOTAL ORGANIC MATTER(tCOD)
Table 1A.5. Change of Total Organic Matter (TCOD, mg O2/L) for 30 days BMP test of two different types of sludge (Primary sludge and Waste activated sludge) as substrate at different F/I ratios (1:1, 1:2, 1:3)
	TOTAL ORGANIC MATTER (tCOD) (mg O2/L)
	DIGESTER #
	EASTERN TREATMENT PLANT						MOUNT MARTHA TREATMENT PLANT
	WASTE ACTIVATED SLUDGE			PRIMARY SLUDGE			WASTE ACTIVATED SLUDGE			PRIMARY SLUDGE
	FOOD: INOCULUM			FOOD: INOCULUM			FOOD: INOCULUM			FOOD: INOCULUM
DIGESTION TIME (Day)	1	0.5	0.3	1	0.5	0.3	1	0.5	0.3	1	0.5	0.3
0	29520	27842	26530	32560	25430	25410	30200	28420	27590	35620	27850	28430
3	20664	16705.2	14591.5	14000.8	21361.2	13467.3	21442	21315	19864.8	22440.6	15317.5	16773.7
17	15645.6	16426.8	12469.1	19210.4	10680.6	10418.1	15100	9378.6	15174.5	17097.6	13925	12793.5
30	10036.8	11136.8	7693.7	11721.6	8646.2	10164	9664	8810.2	11863.7	14604.2	11140	8813.3

## Sheet: 1A.6.PH
Table 1A.6. Change of PH for 30 days BMP test of two different types of sludge (Primary sludge and Waste activated sludge) as substrate at different F/I ratios (1:1, 1:2, 1:3)
	PH (-)
	DIGESTER #
	EASTERN TREATMENT PLANT						MOUNT MARTHA TREATMENT PLANT
	WASTE ACTIVATED SLUDGE			PRIMARY SLUDGE			WASTE ACTIVATED SLUDGE			PRIMARY SLUDGE
	FOOD: INOCULUM			FOOD: INOCULUM			FOOD: INOCULUM			FOOD: INOCULUM
DIGESTION TIME (Day)	1	0.5	0.3	1	0.5	0.3	1	0.5	0.3	1	0.5	0.3
0	6.5	6.5	6.7	6	6.2	6.4	6.5	6.5	6.9	6.2	6.4	6.7
3	6.7	6.6	6.7	6.3	6.4	6.5	6.6	6.7	7.2	6.4	6.6	6.9
17	6.6	6.7	7.2	6.5	6.7	6.7	6.8	6.9	7.2	6.5	6.9	7.2
30	7	7.1	7.4	6.7	6.7	6.8	7	7.2	7.4	6.7	7.2	7.4

## Sheet: 1A.7. AMMONIA
	AMMONIA (mg/L)
	DIGESTER #
	EASTERN TREATMENT PLANT						MOUNT MARTHA TREATMENT PLANT
	WASTE ACTIVATED SLUDGE			PRIMARY SLUDGE			WASTE ACTIVATED SLUDGE			PRIMARY SLUDGE
	FOOD: INOCULUM			FOOD: INOCULUM			FOOD: INOCULUM			FOOD: INOCULUM
DIGESTION TIME (Day)	1	0.5	0.3	1	0.5	0.3	1	0.5	0.3	1	0.5	0.3
0	513	650	710	500	642	700	520	684	736	590	675	765
3	715	850	895	610	750	810	670	825	810	730	830	840
17	865	930	1100	760	900	940	820	915	985	920	910	1020
30	912	1050	1230	905	1000	1020	1110	1200	1320	1100	1200	1300

## Sheet: 1A.8. ZETA POTENTIAL
	ZETA POTENTIAL (mV)
	DIGESTER #
	EASTERN TREATMENT PLANT						MOUNT MARTHA TREATMENT PLANT
	WASTE ACTIVATED SLUDGE			PRIMARY SLUDGE			WASTE ACTIVATED SLUDGE			PRIMARY SLUDGE
	FOOD: INOCULUM			FOOD: INOCULUM			FOOD: INOCULUM			FOOD: INOCULUM
DIGESTION TIME (Day)	1	0.5	0.3	1	0.5	0.3	1	0.5	0.3	1	0.5	0.3
0	-22.2	-25.3	-28.4	-17.4	-20.3	-22.5	-15.2	-18.8	-20.1	-15.7	-17.3	-20.5

## Sheet: 1A.9. BIOGAS YIELD
	BIOGAS YIELD (mL/g VS)
	DIGESTER #
	EASTERN TREATMENT PLANT						MOUNT MARTHA TREATMENT PLANT
	WASTE ACTIVATED SLUDGE			PRIMARY SLUDGE			WASTE ACTIVATED SLUDGE			PRIMARY SLUDGE
	FOOD: INOCULUM			FOOD: INOCULUM			FOOD: INOCULUM			FOOD: INOCULUM
DIGESTION TIME (Day)	1	0.5	0.3	1	0.5	0.3	1	0.5	0.3	1	0.5	0.3
1	23.6029	33.1548	27.7049	40.2652	42.7841	56	14.3985	17.5904	23.5	42.1724	52.1264	55.1613
2	49.5956	70.0595	60.082	78.6742	84.7727	88.1538	49.812	60.1205	55.6667	84.2414	97.6437	107.661
5	94.3382	127.143	145.738	148.22	158.92	177.231	100.263	117.169	137.333	160.345	173.046	193.952
8	118.382	160.298	185.902	177.576	199.773	224.154	127.932	151.867	169.083	188.241	211.782	241.371
11	136.213	189.702	216.721	203.523	221.818	258.308	144.244	176.928	203.5	211.103	245	272.016
16	158.419	219.464	243.607	228.712	254.943	301.077	168.868	208.012	225.583	234.172	269.77	302.097
22	177.757	237.202	265.82	251.515	290.739	344.308	191.838	226.386	252.167	255.517	303.621	336.29
24	182.463	240.952	272.623	257.727	295.455	350.692	194.959	231.566	263.583	261.138	310.92	342.177
26	185.037	245.119	278.77	263.333	302.557	356.077	198.417	235.602	269.833	267.655	317.471	349.435
30	189.632	252.143	284.18	267.121	305.795	360.462	200.598	238.795	278.083	273.379	322.356	353.065

## Sheet: 1A.10. FLOW PROPERTIES
	YIELD STRESS (Pa)												K (Pa.sn)												n (-)
	DIGESTER #												DIGESTER #												DIGESTER #
	EASTERN TREATMENT PLANT						MOUNT MARTHA TREATMENT PLANT						EASTERN TREATMENT PLANT						MOUNT MARTHA TREATMENT PLANT						EASTERN TREATMENT PLANT						MOUNT MARTHA TREATMENT PLANT
	WASTE ACTIVATED SLUDGE			PRIMARY SLUDGE			WASTE ACTIVATED SLUDGE			PRIMARY SLUDGE			WASTE ACTIVATED SLUDGE			PRIMARY SLUDGE			WASTE ACTIVATED SLUDGE			PRIMARY SLUDGE			WASTE ACTIVATED SLUDGE			PRIMARY SLUDGE			WASTE ACTIVATED SLUDGE			PRIMARY SLUDGE
	FOOD: INOCULUM			FOOD: INOCULUM			FOOD: INOCULUM			FOOD: INOCULUM			FOOD: INOCULUM			FOOD: INOCULUM			FOOD: INOCULUM			FOOD: INOCULUM			FOOD: INOCULUM			FOOD: INOCULUM			FOOD: INOCULUM			FOOD: INOCULUM
DIGESTION TIME (Day)	1	0.5	0.3	1	0.5	0.3	1	0.5	0.3	1	0.5	0.3	1	0.5	0.3	1	0.5	0.3	1	0.5	0.3	1	0.5	0.3	1	0.5	0.3	1	0.5	0.3	1	0.5	0.3	1	0.5	0.3
0	3.53	3.1	2.44	3.46	2.83	2.41	3.54	3.06	2.48	3.48	2.94	2.45	0.42	0.25	0.15	0.42	0.22	0.13	0.43	0.26	0.13	0.43	0.24	0.13	0.6	0.64	0.65	0.71	0.75	0.8	0.62	0.62	0.67	0.73	0.75	0.78
3	2.6	2.23	1.68	2.28	1.35	1.09	2.54	2.3	1.63	2.29	1.59	0.99	0.3	0.18	0.1	0.26	0.1	0.05	0.32	0.19	0.08	0.27	0.12	0.05	0.63	0.66	0.68	0.73	0.77	0.83	0.64	0.65	0.68	0.75	0.78	0.79
17	1.58	1.79	1.22	1.55	0.72	0.48	2.17	2.04	0.94	1.65	0.92	0.44	0.21	0.14	0.07	0.19	0.05	0.02	0.29	0.25	0.04	0.2	0.07	0.02	0.65	0.68	0.72	0.76	0.78	0.86	0.67	0.67	0.7	0.77	0.79	0.82
30	1.01	1.08	0.62	0.75	0.17	0.05	1.62	1.48	0.33	0.85	0.29	0.02	0.12	0.08	0.04	0.09	0.01	0.003	0.2	0.17	0.02	0.11	0.02	0.001	0.67	0.69	0.73	0.77	0.79	0.87	0.68	0.69	0.74	0.78	0.81	0.85

[truncated: 4 more sheets: 1A.11.STRESS SWEEP TEST-DAY 0, 1A.12.STRESS SWEEP TEST-DAY 3, 1A.13.STRESS SWEEP TEST-DAY 17, 1A.14.STRESS SWEEP TEST-DAY 30]
