# Supplementary material for: Physico-chemical and rheological properties datasets related to batch mesophilic anaerobic digestion of waste activated sludge, primary sludge, and mixture of sludge with organic and inorganic matter
Source: Data Brief. 2020 Oct 19;51:106418. doi: 10.1016/j.dib.2020.106418 (PMC10616142; doi:10.1016/j.dib.2020.106418)
Supplement: Supplementary file 4 [file mmc4.xlsx]

## Sheet: 2A.1.PROPERTIES OF RAW SLUDGE
	WASTE ACTIVATED SLUDGE	DIGESTED SLUDGE (INOCULUM)
TS (%)	3.1	2.6
VS/TS (%)	78	74
sCOD (mg O2/L)	5500	3100
tCOD (mg O2/L)	44500	31500
AMMONIA (mg/L)	48	780
pH (-)	6.1	7.2

## Sheet: 2A.2.TOTAL SOLIDS (TS)
	TOTAL SOLIDS (TS) (%)
	DIGESTER #
DIGESTION TIME (Day)	2.1%TS	3.4%TS	4.10%TS	5.02%TS
0	2.1	3.4	4.1	5.02
3	1.75	3.02	3.75	4.84
6	1.54	2.91	3.65	4.65
13	1.42	2.72	3.41	4.47
17	1.32	2.61	3.22	4.25
25	1.19	2.47	2.93	4.12
30	1.08	2.36	2.81	4.06

## Sheet: 2A.3.VOLATILE SOLIDS (VS)
	VOLATILE SOLIDS (VS/TS) (%)
	DIGESTER #
DIGESTION TIME (Day)	2.1%TS	3.4%TS	4.10%TS	5.02%TS
0	72	75.3	78.2	81.4
3	68.0256	71.3	74.12	77.42
6	65	68.42	71.25	74.5
13	61.9	65.05	68.14	72.29
17	60.5	63.63	66.42	70.459
25	60.21	63.35	66.01	70.61
30	60.14	63.27	65.97	70.49

## Sheet: 2A.4. S ORGANIC MATTER (sCOD)
	SOLUBLE ORGANIC MATTER (sCOD) (mg O2/L)
	DIGESTER #
DIGESTION TIME (Day)	2.1%TS	3.4%TS	4.10%TS	5.02%TS
0	2900	4730	5710	6700
3	6500	9500	11000	8500
6	4720	5160	5520	5800
13	3560	4000	3960	4400
17	3080	3400	3160	3720
25	2940	3320	3020	3680
30	2400	3280	2940	3640

## Sheet: 2A.5.TOTAL ORGANIC MATTER(tCOD)
	TOTAL ORGANIC MATTER (tCOD) (mg O2/L)
	DIGESTER #
DIGESTION TIME (Day)	2.1%TS	3.4%TS	4.10%TS	5.02%TS
0	32800	53000	64100	78600
3	30000	44500	46000	55500
6	22500	36000	40000	45000
13	18000	35000	38500	41500
17	17000	34000	37500	38500
25	15500	33500	36500	38500
30	15000	32500	36000	38000

## Sheet: 2A.6. PH
	pH (-)
	DIGESTER #
DIGESTION TIME (Day)	2.1%TS	3.4%TS	4.10%TS	5.02%TS
0	7	7.1	7.2	7.3
3	7.5	7.31	7.33	7.34
6	7.41	7.31	7.29	7.34
13	7.37	7.3	7.25	7.31
17	7.35	7.28	7.21	7.3
25	7.47	7.34	7.34	7.37
30	7.5	7.4	7.5	7.6

## Sheet: 2A.7.AMMONIA
	AMMONIA (mg/L)
	DIGESTER #
DIGESTION TIME (Day)	2.1%TS	3.4%TS	4.10%TS	5.02%TS
0	720	740	770	800
3	734	770	805	820
6	760	820	830	870
13	860	850	870	880
17	870	900	930	910
25	880	920	935	930
30	910	940	955	980

## Sheet: 2A.8.ZETA POTENTIAL
	ZETA POTENTIAL (mV)
	DIGESTER #
DIGESTION TIME (Day)	2.1%TS	3.4%TS	4.10%TS	5.02%TS
0	-18	-18.3	-18.6	-19.3
3	-19.9	-20	-20.6	-19.8
6	-21.7	-21.9	-22	-20.4
13	-23	-23.4	-23.6	-20.8
17	-24.3	-23.6	-24.7	-21
25	-25.1	-23.5	-25.6	-20.8
30	-26.7	-24.1	-25.5	-20.3

## Sheet: 2A.9.BOUND WATER
	BOUND WATER (g/g)
	DIGESTER #
DIGESTION TIME (Day)	2.1%TS	3.4%TS	4.10%TS	5.02%TS
0	2.99803	5.87398	8.06185	14.78
3	2.73702	5.79749	7.85085	14.622
6	2.47505	5.80042	7.69934	14.4779
13	2.47135	5.64237	7.61996	14.3638
17	2.31766	5.39698	7.35411	14.0896
25	2.42653	5.42187	7.39128	14.0583
30	2.6	5.1	7.8	13.8

## Sheet: 2A.10. SRF
	SRF x 1012(mL/g)
	DIGESTER #
DIGESTION TIME (Day)	2.1%TS	3.4%TS	4.10%TS	5.02%TS
30	2.35	3.28	4	5.14

[truncated: 11 more sheets: 2A.11. BIOGAS YIELD, 2A.12. FLOW PROPERTIES, 2A.13. VISCOELASTIC PROPERTIES, 2A.14. STRESS SWEEP TEST-DAY 0, 2A.15. STRESS SWEEP TEST-DAY 3, 2A.16. STRESS SWEEP TEST-DAY 17, 2A.17. STRESS SWEEP TEST-DAY 30, 2A.18.AMPLITUDE SWEEP TES-DAY 0, 2A.19.AMPLITUDE SWEEP TES-DAY 3, 2A.20.AMPLITUDE SWEEP TE-DAY 17, 2A.21.AMPLITUDE SWEEP TE-DAY 30]
